# Supplementary material for: Stacked survival models for residual lifetime data
Source: BMC Med Res Methodol. 2022 Jan 7;22:10. doi: 10.1186/s12874-021-01496-3 (PMC8742399; doi:10.1186/s12874-021-01496-3)
Supplement: Supplementary file 1 — Additional file 1 Supp1-RFunctionsCode.R [file 12874_2021_1496_MOESM1_ESM.r]

############################################################################
############################################################################
### BMC - MEDICAL RESEARCH METHODOLOGY #####################################
### R FUNCTION CODE - STACKED SURVIVAL MODELS FOR RESIDUAL LIFETIME DATA ###
############################################################################
############################################################################

#################
### LIBRARIES ###
#################

library(lbiassurv)
library(survival)
library(fdrtool)
library(distr)
library(VGAM)
library(pracma)
library(Rcpp)
library(Rsolnp)

#############################################
### SIMULATE FORWARD RECURRENCE TIME DATA ###
#############################################

### FUNCTION - GENERATE SIMULATED FORWARD RECURRENCE TIME DATA FROM WEIBULL WITH RANDOM CENSORING ###
### INPUTS: n = SAMPLE SIZE, fpar = FAILURE TIME WEIBULL c(SHAPE, SCALE), cpar = FORWARD CENSORING TIME EXPONENTIAL LAMBA, R = LOWER BOUND ON UNIFORM ONSET DISTRIBUTION ###
############################################################################################################################################################################

fwrd.rand.simulate = function(n, fpar, cpar, R) {		# n = sample size, fpar = fail.time weibull params., cpar = (forward) cens.time exp. param., R is lower bound on possible onset time from uniform dist.
  j = 0 
  output = NULL
  while (j < n) {									                    # iterate until a sample of size n is obtained
    onset = runif(1, min = 0, max = R)					      # generate an onset time
    t = rweibull(1, shape=fpar[1], scale=fpar[2]) 		# generate a failure time 
    if (t >= (R-onset)){							                    # accept the proposed onset/failure time pair if inclusion into the prevalent cohort is satisfied
      ltr = R-onset							                          # generate the left-truncation time
      obs.t = t								                            # as inclusion into cohort satisfied, rename failure time 
      cens.t = ltr+rexp(1,cpar)					                  # generate a forward censoring time (this form of ltr + cens, ensures the censoring time is included in the cohort) 
      surv.time = ifelse(obs.t <= cens.t, obs.t, cens.t)	# take the minimum to generate the observed time
      fwrd.time = surv.time - ltr
      delta = ifelse(obs.t <= cens.t, 1, 0)			          # generate indicator value for failure/censoring type
      output = rbind(output, c(fwrd.time, delta))		      # update the output file
      j = j + 1								                            # re-iterate
    }
  }
  output = data.frame(output)
  dimnames(output)[[2]] = c("fwrd.time", "indicator")	# give names to output columns for easy access
  return(output)
}

### FUNCTION - GENERATE SIMULATED FORWARD RECURRENCE TIME DATA FROM WEIBULL WITH ADMINISTRATIVE CENSORING ###
### INPUTS: n = SAMPLE SIZE, fpar = FAILURE TIME WEIBULL c(SHAPE, SCALE), cpar = FORWARD CENSORING TIME FOLLOW-UP LENGTH, R = LOWER BOUND ON UNIFORM ONSET DISTRIBUTION ###
###########################################################################################################################################################################

fwrd.const.simulate = function(n, fpar, cpar, R) {			# n = sample size, fpar = fail.time weibull params., cpar = (forward) follow-up time, R is lower bound on possible onset time from uniform dist.
  j = 0 
  output = NULL
  while (j < n) {									              # iterate until a sample of size n is obtained
    onset = runif(1, min = 0, max = R)					      # generate an onset time
    t = rweibull(1, shape=fpar[1], scale=fpar[2]) 	  # generate a failure time 
    if (t >= (R-onset)){							                # accept the proposed onset/failure time pair if inclusion into the prevalent cohort is satisfied
      ltr = R-onset							                        # generate the left-truncation time
      obs.t = t								                          # as inclusion into cohort satisfied, rename failure time 
      cens.t = ltr+ cpar					                      # constant forward censoring time (this form of ltr + cens, ensures the censoring time is included in the cohort) 
      surv.time = ifelse(obs.t <= cens.t, obs.t, cens.t)	# take the minimum to generate the observed time
      fwrd.time = surv.time - ltr
      delta = ifelse(obs.t <= cens.t, 1, 0)			        # generate indicator value for failure/censoring type
      output = rbind(output, c(fwrd.time, delta))		    # update the output file
      j = j + 1								                          # re-iterate
    }
  }
  output = data.frame(output)
  dimnames(output)[[2]] = c("fwrd.time", "indicator")	# give names to output columns for easy access
  return(output)
}

### FUNCTION - GENERATED SIMULATED FORWARD RECURRENCE TIME DATA FROM MIXTURE MODEL WITH RANDOM CENSORING ###
### INPUTS: n = SAMPLE SIZE, coeff = MIXTURE PROBABILITIES, weibparpar = FAILURE TIME WEIBULL c(SHAPE, SCALE), llogispar = FAILURE TIME LOG-LOGISTIC c(SHAPE, SCALE) ###
### lnormpar = FAILURE TIME LOG-NORMAL c(MEAN, SD), gammapar = FAILURE TIME GAMMA c(SHAPE, SCALE), cpar = FORWARD CENSORING TIME EXPONENTIAL LAMBDA, R = LOWER BOUND ON UNIFORM ONSET DISTRIBUTION ###
######################################################################################################################################################################################################

fwrd.mixed.simulate = function(n, coeff=c(0.25,0.25,0.25,0.25), weibpar,llogispar,lnormpar,gammapar, cpar, R) {			# n = sample size, fpar = fail.time weibull params., cpar = (forward) cens.time exp. param., R is lower bound on possible onset time from uniform dist.
  j = 0
  output = NULL
  while (j < n) {									# iterate until a sample of size n is obtained
    onset = runif(1, min = 0, max = R)					                # generate an onset time
    mod.sel = which(rmultinom(1,1,coeff)==1)
    if (mod.sel == 1){
      t = rweibull(1, shape=weibpar[1], scale=weibpar[2]) 			# generate a failure time using weibull distribution
    }
    else if (mod.sel == 2) {
      t = rllogis(1, shape=llogispar[1], scale=llogispar[2]) 		# generate a failure time using loglogistic distribution
    }
    else if (mod.sel == 3) {
      t = rlnorm(1, lnormpar[1], lnormpar[2]) 			            # generate a failure time using lognormal distribution
    }
    else{
      t = rgamma(1, shape=gammapar[1], scale=gammapar[2]) 			# generate a failure time using gamma distribution
    }
    
    if (t >= (R-onset)){							                    # accept the proposed onset/failure time pair if inclusion into the prevalent cohort is satisfied
      ltr = R-onset							                            # generate the left-truncation time
      obs.t = t								                              # as inclusion into cohort satisfied, rename failure time
      cens.t = ltr+rexp(1,cpar)				                    	# generate a forward censoring time (this form of ltr + cens, ensures the censoring time is included in the cohort)
      surv.time = ifelse(obs.t <= cens.t, obs.t, cens.t)	  # take the minimum to generate the observed time
      fwrd.time = surv.time - ltr
      delta = ifelse(obs.t <= cens.t, 1, 0)			            # generate indicator value for failure/censoring type

      output = rbind(output, c(fwrd.time, delta))		        # update the output file
      j = j + 1								                              # re-iterate
    }
  }
  output = data.frame(output)
  dimnames(output)[[2]] = c("fwrd.time", "indicator")	# give names to output columns for easy access
  return(output)
}

#######################################
### PARAMETRIC LIKELIHOOD FUNCTIONS ###
#######################################

### FUNCTION - LIKELIHOOD FOR RIGHT-CENSORED FORWARD RECURRENCE TIME DATA UNDER WEIBULL MODEL ###
### INPUTS: fwrd.dat = FORWARD RECURRENCE TIME DATA GENERATED FROM 'fwrd.c.simulate' FUNCTION, param = unknown parameters (shape, scale) ###
############################################################################################################################################

fwrd.likelihood.weib = function(param, fwrd.dat) {						# param = unknown parameters (shape, scale), fwrd.dat = forward recurrence time data
  a = param[1]; b = param[2]									                # a = shape, b = scale
  fail.like = sum(fwrd.dat$indicator*(-(fwrd.dat$fwrd.time/b)^a))			# calculate failure time contribution to likelihood
  mu = length(fwrd.dat$indicator)*(log(b) + log(gamma(1 + (1/a))))		# calculate mean contribution to likelihood
  
  cens.integrand = function(x, param) {							# calculate integrand of censoring time contribution 
    a = param[1]; b = param[2]
    exp(-(x/b)^a)
  }
  cens.integral = function(x, param) {							# calculate integral of censoring time contribution
    integrate(cens.integrand, x, Inf, param, subdivisions=20000, stop.on.error=FALSE)$value
  }
  cens.like.vals = apply(as.matrix(fwrd.dat[,1]), 1, cens.integral, param)	# calculate all integrals for censoring time contributions
  cens.like = sum((1-fwrd.dat$indicator)*log(cens.like.vals))				        # calculate censoring time contribution to likelihood
  
  like.result = -fail.like - cens.like + mu						# calculate negative log-likelihood 
  return(like.result)
}

### FUNCTION - LIKELIHOOD FOR RIGHT-CENSORED FORWARD RECURRENCE TIME DATA UNDER EXPONENTIAL MODEL ###
### INPUTS: fwrd.dat = FORWARD RECURRENCE TIME DATA GENERATED FROM 'fwrd.c.simulate' FUNCTION, param = unknown parameter (rate) ###
###################################################################################################################################	

fwrd.likelihood.exp = function(param, fwrd.dat) {                             # param = unknown parameter (rate), fwrd.dat = forward recurrence time data
  a = param[1]											                                                                                   
  fail.like = sum((fwrd.dat$indicator)*(-fwrd.dat$fwrd.time*a))               # calculate failure time contribution to likelihood
  mu = length(fwrd.dat$indicator)*log(1/a)                                   	# calculate mean contribution to likelihoo
  
  cens.like = sum((1-fwrd.dat$indicator)*(-a*fwrd.dat$fwrd.time - log(a)))    	# calculate censoring time contribution to likelihood
  
  like.result = -fail.like - cens.like + mu                                   	# calculate negative log-likelihood
  return(like.result)
}

### FUNCTION - LIKELIHOOD FOR RIGHT-CENSORED FORWARD RECURRENCE TIME DATA UNDER LOG-LOGISTIC MODEL ###
### INPUTS: fwrd.dat = FORWARD RECURRENCE TIME DATA GENERATED FROM 'fwrd.c.simulate' FUNCTION, param = unknown parameters (shape, scale) ###
###########################################################################################################################################b

fwrd.likelihood.loglogis = function(param, fwrd.dat) {      # param = unknown parameters (shape, scale), fwrd.dat = forward recurrence time data
  a = param[1]; b = param[2]											          # a = shape, b = scale
  fail.like = sum((fwrd.dat$indicator)*log(1 - (1/(1 + (fwrd.dat$fwrd.time/b)^(-a)))))	# calculate failure time contribution to likelihood
  mu = length(fwrd.dat$indicator)*log((b*pi/a)/(sin(pi/a)))											        # calculate mean contribution to likelihood
  
  cens.integrand = function(x, param) {									# calculate integrand of censoring time contribution
    a = param[1]; b = param[2]
    1 - (1/(1 + (x/b)^(-a)))
  }
  cens.integral = function(x, param) {									# calculate integral of censoring time contribution
    integrate(cens.integrand, x, Inf, param, subdivisions=20000, stop.on.error=FALSE)$value
  }
  cens.like.vals = apply(as.matrix(fwrd.dat[,1]), 1, cens.integral, param)			# calculate all integrals for censoring time contributions
  cens.like = sum((1-fwrd.dat$indicator)*log(cens.like.vals))						        # calculate censoring time contribution to likelihood
  
  like.result = -fail.like - cens.like + mu									# calculate negative log-likelihood
  return(like.result)
}

### FUNCTION - LIKELIHOOD FOR RIGHT-CENSORED FORWARD RECURRENCE TIME DATA UNDER LOG-NORMAL MODEL ###
### INPUTS: fwrd.dat = FORWARD RECURRENCE TIME DATA GENERATED FROM 'fwrd.c.simulate' FUNCTION, param = unknown parameters (mu, sigma) ###
#########################################################################################################################################

fwrd.likelihood.lognorm = function(param, fwrd.dat) { # param = unknown parameters (mu, sigma), fwrd.dat = forward recurrence time data
  a = param[1]; b = param[2]													# a = mu, b = sigma
  fail.like = sum((fwrd.dat$indicator)*log(1/2 - (1/2)*erf((log(fwrd.dat$fwrd.time)-a)/(sqrt(2)*b))))	# calculate failure time contribution to likelihood
  mu = length(fwrd.dat$indicator)*log(exp(a + (b^2)/2))														# calculate mean contribution to likelihood
  
  cens.integrand = function(x, param) {											# calculate integrand of censoring time contribution
    a = param[1]; b = param[2]
    1/2 - (1/2)*erf((log(x) - a)/(sqrt(2)*b))
  }
  cens.integral = function(x, param) {											# calculate integral of censoring time contribution
    integrate(cens.integrand, x, Inf, param, subdivisions=20000, stop.on.error=FALSE)$value
  }
  cens.like.vals = apply(as.matrix(fwrd.dat[,1]), 1, cens.integral, param)					# calculate all integrals for censoring time contributions
  cens.like = sum((1-fwrd.dat$indicator)*log(cens.like.vals))								# calculate censoring time contribution to likelihood
  
  like.result = -fail.like - cens.like + mu											# calculate negative log-likelihood
  return(like.result)
}

### FUNCTION - LIKELIHOOD FOR RIGHT-CENSORED FORWARD RECURRENCE TIME DATA UNDER GAMMA MODEL ###
### INPUTS: fwrd.dat = FORWARD RECURRENCE TIME DATA GENERATED FROM 'fwrd.c.simulate' FUNCTION, param = unknown parameters (shape, scale) ###
############################################################################################################################################

fwrd.likelihood.gamma = function(param, fwrd.dat) {						# param = unknown parameters (shape, scale), fwrd.dat = forward recurrence time data
  a = param[1]; b = param[2]									                # a = shape, b = scale
  fail.like = sum(fwrd.dat$indicator*log(1-pgamma(fwrd.dat$fwrd.time, shape=a, scale=b)))			# calculate failure time contribution to likelihood
  mu = length(fwrd.dat$indicator)*(log(a) + log(b))			# calculate mean contribution to likelihood
  
  cens.integrand = function(x, param) {							# calculate integrand of censoring time contribution 
    a = param[1]; b = param[2]
    1-pgamma(x, shape=a, scale=b)
  }

	cens.integral = function(x, param) {
		integrate(cens.integrand, x, Inf, param, subdivisions=20000, stop.on.error=FALSE)$value
	}
	cens.like.vals = apply(as.matrix(fwrd.dat[,1]), 1, cens.integral, param)
  cens.like = sum((1-fwrd.dat$indicator)*log(cens.like.vals))				# calculate censoring time contribution to likelihood
  
  like.result = -fail.like - cens.like + mu							# calculate negative log-likelihood 
  return(like.result)
}

###############################
### NONPARAMETRIC FUNCTIONS ###
###############################

### FUNCTION - RUN THE RECURSIVE PORTION OF THE DENBY-VARDI ALGORITHM IN C++ ###
### INPUTS: gt,ys,ts,ws,ps ###
### ts = vector of unique times, along with upper bound ###
### gt and ps = probability vectors to optimize over ###
### ys and ws = multiplicites of failures and censored data ###
###############################################################

#// Note that comments in C++ use a double forward slash, not # as in R.
#// l: Length of ts vector
#// rjs: vector of terms used to update ps
#// csps: vector of values used in summands from D-V paper
#// temp: I needed a temp vector to store some values. There is probably a more efficient way to do this, but I do not know enough C++!
#// newgt: Vector used to update gt
#// newgt2: Vector used to update gt
#// newps: Vector used to update ps
#// eps: Setting convergence tolerance. Note the in C++, the '^' does not do exponentiation.
#// convcrit: Initialize the convergence criterion to enter while loop. We might be able to change the code to a "do-while" which would make this unnessary.
#// while loop: Iterate until convergence
#// First 3 lines of while loop: Calculate vector of reverse cumulative summations
#// Double for loop in while loop: Calculate the rjs terms from D-V paper
#// I took this line out: dvs[is_na(dvs)]=0; It was intended to replace NAN's with 0, but doesn't seem to be needed in C++.
#// newps: Calculate the new ps values
#// 4 lines below newps, including newgt2: Calculate the new gt values
#// convcrit: Update the convergence criterion
#// ps: Update ps vector
#// gt: Update gt vector

cppFunction('NumericVector DVsummandcpp(NumericVector gt,NumericVector ys,NumericVector ts,NumericVector ws,NumericVector ps) {
int l = ts.size();
NumericVector rjs(l);
NumericVector csps(l);
NumericVector temp(l);
NumericVector newgt(l);
NumericVector newgt2(l);
NumericVector newps(l);
double eps = pow(10,-4);
double convcrit = 0.01;

  while (convcrit > eps) {
    std::reverse_copy(ps.begin(),ps.end(),csps.begin());
    std::partial_sum(csps.begin(),csps.end(),temp.begin());
    std::reverse_copy(temp.begin(),temp.end(),csps.begin());

      for(int a=1; a<=l; a++) {
        NumericVector dvs(std::min(a,l-1));
        for(int b=1; b<=std::min(a,l-1); b++) {
            NumericVector subts(l-b+1);
            NumericVector subps(l-b+1);
            std::copy(ts.begin()+b,ts.begin()+l+1,subts.begin());
            std::copy(ps.begin()+b,ps.begin()+l+1,subps.begin());
            dvs[b-1] = ys[b-1]/csps[b-1] + (ts[a-1]-ts[b-1])*ws[b-1]/sum((subts-ts[b-1])*subps);
            }
    rjs[a-1] = ps[a-1]*sum(dvs);
      }

  newps = (rjs/ts)/sum(rjs/ts);

  std::reverse_copy(newps.begin(),newps.end(),newgt.begin());
  std::partial_sum(newgt.begin(),newgt.end(),temp.begin());
  std::reverse_copy(temp.begin(),temp.end(),newgt.begin());
  newgt2 = newgt/sum(newps*ts);

  convcrit = max(abs(gt-newgt2));
  ps = clone(newps);
  gt = clone(newgt2);
    }
  return ps;
}')

### FUNCTION - DENBY-VARDI ITERATIVE PROCEDURE FOR ESTIMATING FORWARD RECURRENCE TIME DENSITY FUNCTION ###
### DENBY-VARDI FUNCTION BASED ON C++ FUNCTION DVsummandcpp CODE ###
### INPUTS: fwrd.dat = FORWARD RECURRENCE TIME DATA GENERATED FROM 'fwrd.c.simulate' FUNCTION ###
#################################################################################################

denby.vardi.estimator = function(lb.dat) {
  lb.dat = lb.dat[order(lb.dat$fwrd.time),]	 # Order the observed times in the data set
  unique.times = unique(lb.dat$fwrd.time)		 # Set unique times as optimizing points
  
  # The chunk below computes the multiplicites. If there are no tied times, this line is sufficient:
  #  ws=c(1-lb.dat$indicator,0)  ;  ys=c(lb.dat$indicator,0)
  if( length(unique.times)==nrow(lb.dat) ) {
    ws=c(1-lb.dat$indicator,0) ; ys=c(lb.dat$indicator,0)
  } else {
    multiplicities = table( lb.dat$fwrd.time , lb.dat$indicator )
    ws=c(as.numeric(multiplicities[,1]),0)
    ys=c(as.numeric(multiplicities[,2]),0) }
  
  ts = c(unique.times, 10^5)	          # Set unique times with upper bound
  lts = length(ts)                      # Length of ts vector
  ps = rep(1/lts, lts)                  # Set probability values to optimize over
  gt = rev(cumsum(rev(ps)))/sum(ps*ts)  # Set probability values to optimize over
  
  ps = DVsummandcpp(gt,ys,ts,ws,ps)         # Do recursive part of algorithm in C++, and return ps vector
  gt = rev(cumsum(rev(ps))) / (sum(ps*ts))	# Compute the final gt values
  output = data.frame(cbind(ts, gt, ps))	  # Output all quantities in data frame
  return(output)
}

### FUNCTION - FORWARD DENSITY FUNCTION ESTIMATOR USING DENBY-VARDI DENSITY ESTIMATOR - DENBY-VARDI CORRECTION AT 0 ###
### INPUTS: db.estimator = DENBY-VARDI ESTIMATE GENERATED FROM 'denby.vardi.estimtaor' FUNCTION ###
###################################################################################################

fwrddens.db.estimator.wcorr = function(db.estimator, alpha) { 	# Input density estimator from Denby-Vardi Algorithm and alpha quantile correction value
  surv.times = db.estimator$ts											        # Set observed times
  g = approxfun(db.estimator$ts, db.estimator$gt, yleft=0, yright=0)				# Approximate discrete density function
  Ghat = function(x) {integrate(g, 0, x, subdivisions=2000, stop.on.error = FALSE)[[1]]}	# Define CDF through numerical integration
  Ghat = Vectorize(Ghat)
  inv.times = seq(0, 20, by=0.1)
  
  Ghat.vals = Ghat(inv.times) # Compute CDF values at evaluation times
  
  inv.index = which.min(abs(alpha - Ghat.vals))				# Determine index of CDF value closest to alpha
  Ghat.inv.alpha = inv.times[inv.index]								# Compute the inverse of G at alpha
  
  c = 1/(1 - alpha + g(Ghat.inv.alpha)*Ghat.inv.alpha)			# Calculate 'c' as defined in DV paper
  
  new.estimator = ifelse( surv.times <= Ghat.inv.alpha , c*g(Ghat.inv.alpha) , c*g(surv.times) )
  
  output = data.frame(cbind(surv.times, new.estimator))			# Output times and estimated survival probabilities
  names(output) = c("ts", "gt")
  
  return(output)
}

### FUNCTION - UNDERLYING SURVIVAL FUNCTION ESTIMATOR USING DENBY-VARDI DENSITY ESTIMATOR - NO CORRECTION AT 0 ###
### INPUTS: db.estimator = DENBY-VARDI ESTIMATE GENERATED FROM 'denby.vardi.estimator' FUNCTION ###
###################################################################################################

surv.db.estimator = function(db.estimator) {			# Input density estimator from Denby-Vardi Algorithm
  surv.times = db.estimator$ts					            # Set observed times
  surv.vals = db.estimator$gt/db.estimator$gt[1]		# Compute survival at each time by evaluating product with density evaluated at t=0
  output = data.frame(cbind(surv.times, surv.vals))	# Output times and estimated survival probabilities
  return(output)
}

### FUNCTION - UNDERLYING SURVIVAL FUNCTION ESTIMATOR USING DENBY-VARDI DENSITY ESTIMATOR - DENBY-VARDI CORRECTION AT 0 ###
### INPUTS: db.estimator = DENBY-VARDI ESTIMATE GENERATED FROM 'denby.vardi.estimtaor' FUNCTION ###
###################################################################################################

surv.db.estimator.wcorr = function(db.estimator, alpha) { 	# Input density estimator from Denby-Vardi Algorithm and alpha quantile correction value
  surv.times = db.estimator$ts											        # Set observed times
  g = approxfun(db.estimator$ts, db.estimator$gt, yleft=0, yright=0)				# Approximate discrete density function
  Ghat = function(x) {integrate(g, 0, x, subdivisions=2000, stop.on.error = FALSE)[[1]]}	# Define CDF through numerical integration
  Ghat = Vectorize(Ghat)
  inv.times = seq(0, 20, by=0.1)
  
  Ghat.vals = Ghat(inv.times) # Compute CDF values at evaluation times
  
  inv.index = which.min(abs(alpha - Ghat.vals))				# Determine index of CDF value closest to alpha
  Ghat.inv.alpha = inv.times[inv.index]								# Compute the inverse of G at alpha
  
  c = 1/(1 - alpha + g(Ghat.inv.alpha)*Ghat.inv.alpha)			# Calculate 'c' as defined in DV paper
  
  new.estimator = ifelse( surv.times <= Ghat.inv.alpha , c*g(Ghat.inv.alpha) , c*g(surv.times) )
  
  surv.vals.corr = new.estimator/new.estimator[1]							# Compute survival by using corrected density evaluated at t=0
  output = data.frame(cbind(surv.times, surv.vals.corr))			# Output times and estimated survival probabilities
}

####################################################################################
### FORWARD SURVIVAL FUNCTION ESTIMATION BASED ON FIVE-FOLD CROSS-VALIDATED DATA ###
####################################################################################

### FUNCTION - DETERMINE FORWARD SURVIVAL FUNCTION UNDER WEIBULL MODEL FOR LIST OF ESTIMATED PARAMETERS ###
### INPUTS: params = LIST OF LENGTH 5 OF ESTIMATED WEIBULL PARAMETERS FROM FUNCTION cross.val.weibpar ###
#########################################################################################################

fwrd.surv.est.weib.param = function(params) {
  
  function.output = list()
  
  surv.func1 = function(x) {(1 - pweibull(x, params[[1]][1], params[[1]][2]))/(params[[1]][2]*gamma(1 + (1/params[[1]][1])))}	# Define function for the density integrand of S/mu under cross val group 1
  function.output[[1]] = function(y) {1 - integrate(surv.func1, 0, y)[[1]]}										# Define function for integral of density integrand under cross val group 1  

  surv.func2 = function(x) {(1 - pweibull(x, params[[2]][1], params[[2]][2]))/(params[[2]][2]*gamma(1 + (1/params[[2]][1])))}	
  function.output[[2]] = function(y) {1 - integrate(surv.func2, 0, y)[[1]]}
  
  surv.func3 = function(x) {(1 - pweibull(x, params[[3]][1], params[[3]][2]))/(params[[3]][2]*gamma(1 + (1/params[[3]][1])))}
  function.output[[3]] = function(y) {1 - integrate(surv.func3, 0, y)[[1]]}
  
  surv.func4 = function(x) {(1 - pweibull(x, params[[4]][1], params[[4]][2]))/(params[[4]][2]*gamma(1 + (1/params[[4]][1])))}
  function.output[[4]] = function(y) {1 - integrate(surv.func4, 0, y)[[1]]}
  
  surv.func5 = function(x) {(1 - pweibull(x, params[[5]][1], params[[5]][2]))/(params[[5]][2]*gamma(1 + (1/params[[5]][1])))}
  function.output[[5]] = function(y) {1 - integrate(surv.func5, 0, y)[[1]]}
  
  return(function.output)
  
}

### FUNCTION - DETERMINE FORWARD SURVIVAL FUNCTION UNDER EXPONENTIAL MODEL FOR LIST OF ESTIMATED PARAMETERS ###
### INPUTS: params = LIST OF LENGTH 5 OF ESTIMATED EXPONENTIAL PARAMETERS FROM FUNCTION cross.val.exppar ###
############################################################################################################

fwrd.surv.est.exp.param = function(params) {
  
  surv.func1 = function(x) {(1 - pexp(x, params[[1]][1]))/(1/params[[1]][1])}	# Define function for the density integrand of S/mu under cross val group 1
  fwrd.surv.func1 = function(y) {1 - integrate(surv.func1, 0, y)[[1]]}		# Define function for integral of density integrand under cross val group 1
  
  surv.func2 = function(x) {(1 - pexp(x, params[[2]][1]))/(1/params[[2]][1])}
  fwrd.surv.func2 = function(y) {1 - integrate(surv.func2, 0, y)[[1]]}
  
  surv.func3 = function(x) {(1 - pexp(x, params[[3]][1]))/(1/params[[3]][1])}
  fwrd.surv.func3 = function(y) {1 - integrate(surv.func3, 0, y)[[1]]}
  
  surv.func4 = function(x) {(1 - pexp(x, params[[4]][1]))/(1/params[[4]][1])}
  fwrd.surv.func4 = function(y) {1 - integrate(surv.func4, 0, y)[[1]]}
  
  surv.func5 = function(x) {(1 - pexp(x, params[[5]][1]))/(1/params[[5]][1])}
  fwrd.surv.func5 = function(y) {1 - integrate(surv.func5, 0, y)[[1]]}
  
  function.output = list(fwrd.surv.func1, fwrd.surv.func2, fwrd.surv.func3, fwrd.surv.func4, fwrd.surv.func5)
}

### FUNCTION - DETERMINE FORWARD SURVIVAL FUNCTION UNDER LOG-LOGISTIC MODEL FOR LIST OF ESTIMATED PARAMETERS ###
### INPUTS: params = LIST OF LENGTH 5 OF ESTIMATED LOG-LOGISTIC PARAMETERS FROM FUNCTION cross.val.loglogispar ###
##################################################################################################################

fwrd.surv.est.loglogis.param = function(params) {
  
  surv.func1 = function(x) {(1 - pllogis(x, shape=params[[1]][1], scale=params[[1]][2]))/((params[[1]][2]*pi/params[[1]][1])/(sin(pi/params[[1]][1])))}	# Define function for the density integrand of S/mu under cross val group 1
  fwrd.surv.func1 = function(y) {1 - integrate(surv.func1, 0, y)[[1]]}														# Define function for integral of density integrand under cross val group 1
  
  surv.func2 = function(x) {(1 - pllogis(x, shape=params[[2]][1], scale=params[[2]][2]))/((params[[2]][2]*pi/params[[2]][1])/(sin(pi/params[[2]][1])))}
  fwrd.surv.func2 = function(y) {1 - integrate(surv.func2, 0, y)[[1]]}
  
  surv.func3 = function(x) {(1 - pllogis(x, shape=params[[3]][1], scale=params[[3]][2]))/((params[[3]][2]*pi/params[[3]][1])/(sin(pi/params[[3]][1])))}
  fwrd.surv.func3 = function(y) {1 - integrate(surv.func3, 0, y)[[1]]}
  
  surv.func4 = function(x) {(1 - pllogis(x, shape=params[[4]][1], scale=params[[4]][2]))/((params[[4]][2]*pi/params[[4]][1])/(sin(pi/params[[4]][1])))}
  fwrd.surv.func4 = function(y) {1 - integrate(surv.func4, 0, y)[[1]]}
  
  surv.func5 = function(x) {(1 - pllogis(x, shape=params[[5]][1], scale=params[[5]][2]))/((params[[5]][2]*pi/params[[5]][1])/(sin(pi/params[[5]][1])))}
  fwrd.surv.func5 = function(y) {1 - integrate(surv.func5, 0, y)[[1]]}
  
  function.output = list(fwrd.surv.func1, fwrd.surv.func2, fwrd.surv.func3, fwrd.surv.func4, fwrd.surv.func5)
}

### FUNCTION - DETERMINE FORWARD SURVIVAL FUNCTION UNDER LOG-NORMAL MODEL FOR LIST OF ESTIMATED PARAMETERS ###
### INPUTS: params = LIST OF LENGTH 5 OF ESTIMATED LOG-NORMAL PARMAETERS FROM FUNCTION cross.val.lognorm ###
############################################################################################################

fwrd.surv.est.lognorm.param = function(params) {
  
  surv.func1 = function(x) {(1 - plnorm(x, params[[1]][1], params[[1]][2]))/exp(params[[1]][1] + (params[[1]][2])^2/2)}	# Define function for the density integrand of S/mu under cross val group 1
  fwrd.surv.func1 = function(y) {1 - integrate(surv.func1, 0, y)[[1]]}									# Define function for integral of density integrand under cross val group 1
  
  surv.func2 = function(x) {(1 - plnorm(x, params[[2]][1], params[[2]][2]))/exp(params[[2]][1] + (params[[2]][2])^2/2)}
  fwrd.surv.func2 = function(y) {1 - integrate(surv.func2, 0, y)[[1]]}
  
  surv.func3 = function(x) {(1 - plnorm(x, params[[3]][1], params[[3]][2]))/exp(params[[3]][1] + (params[[3]][2])^2/2)}
  fwrd.surv.func3 = function(y) {1 - integrate(surv.func3, 0, y)[[1]]}
  
  surv.func4 = function(x) {(1 - plnorm(x, params[[4]][1], params[[4]][2]))/exp(params[[4]][1] + (params[[4]][2])^2/2)}
  fwrd.surv.func4 = function(y) {1 - integrate(surv.func4, 0, y)[[1]]}
  
  surv.func5 = function(x) {(1 - plnorm(x, params[[5]][1], params[[5]][2]))/exp(params[[5]][1] + (params[[5]][2])^2/2)}
  fwrd.surv.func5 = function(y) {1 - integrate(surv.func5, 0, y)[[1]]}
  
  function.output = list(fwrd.surv.func1, fwrd.surv.func2, fwrd.surv.func3, fwrd.surv.func4, fwrd.surv.func5)
}

### FUNCTION - DETERMINE FORWARD SURVIVAL FUNCTION UNDER GAMMA MODEL FOR LIST OF ESTIMATED PARAMETERS ###
### INPUTS: params = LIST OF LENGTH 5 OF ESTIMATED GAMMA PARMAETERS FROM FUNCTION cross.val.gamma ###
############################################################################################################

fwrd.surv.est.gamma.param = function(params) {
  
  surv.func1 = function(x) {(1 - pgamma(x, shape=params[[1]][1], scale=params[[1]][2]))/(params[[1]][1]*params[[1]][2])}	# Define function for the density integrand of S/mu under cross val group 1
  fwrd.surv.func1 = function(y) {1 - integrate(surv.func1, 0, y)[[1]]}									# Define function for integral of density integrand under cross val group 1
  
  surv.func2 = function(x) {(1 - pgamma(x, shape=params[[2]][1], scale=params[[2]][2]))/(params[[2]][1]*params[[2]][2])}	# Define function for the density integrand of S/mu under cross val group 1
  fwrd.surv.func2 = function(y) {1 - integrate(surv.func2, 0, y)[[1]]}									# Define function for integral of density integrand under cross val group 1
  
  surv.func3 = function(x) {(1 - pgamma(x, shape=params[[3]][1], scale=params[[3]][2]))/(params[[3]][1]*params[[3]][2])}	# Define function for the density integrand of S/mu under cross val group 1
  fwrd.surv.func3 = function(y) {1 - integrate(surv.func3, 0, y)[[1]]}									# Define function for integral of density integrand under cross val group 1
  
  surv.func4 = function(x) {(1 - pgamma(x, shape=params[[4]][1], scale=params[[4]][2]))/(params[[4]][1]*params[[4]][2])}	# Define function for the density integrand of S/mu under cross val group 1
  fwrd.surv.func4 = function(y) {1 - integrate(surv.func4, 0, y)[[1]]}									# Define function for integral of density integrand under cross val group 1
  
  surv.func5 = function(x) {(1 - pgamma(x, shape=params[[5]][1], scale=params[[5]][2]))/(params[[5]][1]*params[[5]][2])}	# Define function for the density integrand of S/mu under cross val group 1
  fwrd.surv.func5 = function(y) {1 - integrate(surv.func5, 0, y)[[1]]}									# Define function for integral of density integrand under cross val group 1
  
  function.output = list(fwrd.surv.func1, fwrd.surv.func2, fwrd.surv.func3, fwrd.surv.func4, fwrd.surv.func5)
}

### FUNCTION - DETERMINE FORWARD SURVIVAL FUNCTION UNDER LIST OF NON-PARAMETRIC DENBY-VARDI ESTIMATORS ###
### INPUTS: cross.fwrd.dat - 5-FOLD FORWARD RECURRENCE TIME DATA ###
####################################################################

fwrd.surv.est.nonpar = function(cross.fwrd.dat) {
  nonparests = list()
  
  cross.times = cross.fwrd.dat$fwrd.time[cross.fwrd.dat$grps != 1]; cross.indicators = cross.fwrd.dat$indicator[cross.fwrd.dat$grps != 1]	# Determine times and indicators for subjects not in cross val group 1
  cross.dat = data.frame(cbind(cross.times, cross.indicators)); names(cross.dat) = c("fwrd.time", "indicator")					# Format data for subjects no in cross val group 1 as data frame
  dv.dens.est = denby.vardi.estimator(cross.dat); dv.dens.est.func1 = stepfun(dv.dens.est$ts, c(dv.dens.est$gt, 0))					# Estimate the forward recurrence time density function
  nonparests[[1]] = function(y) {1 - integrate(dv.dens.est.func1, 0, y, subdivisions=20000)[[1]]}											# Determine survival function for forward recurrence times
  
  cross.times = cross.fwrd.dat$fwrd.time[cross.fwrd.dat$grps != 2]; cross.indicators = cross.fwrd.dat$indicator[cross.fwrd.dat$grps != 2]
  cross.dat = data.frame(cbind(cross.times, cross.indicators)); names(cross.dat) = c("fwrd.time", "indicator")
  dv.dens.est = denby.vardi.estimator(cross.dat); dv.dens.est.func2 = stepfun(dv.dens.est$ts, c(dv.dens.est$gt, 0))
  nonparests[[2]] = function(y) {1 - integrate(dv.dens.est.func2, 0, y, subdivisions=20000)[[1]]}
  
  cross.times = cross.fwrd.dat$fwrd.time[cross.fwrd.dat$grps != 3]; cross.indicators = cross.fwrd.dat$indicator[cross.fwrd.dat$grps != 3]
  cross.dat = data.frame(cbind(cross.times, cross.indicators)); names(cross.dat) = c("fwrd.time", "indicator")
  dv.dens.est = denby.vardi.estimator(cross.dat); dv.dens.est.func3 = stepfun(dv.dens.est$ts, c(dv.dens.est$gt, 0))
  nonparests[[3]] = function(y) {1 - integrate(dv.dens.est.func3, 0, y, subdivisions=20000)[[1]]}
  
  cross.times = cross.fwrd.dat$fwrd.time[cross.fwrd.dat$grps != 4]; cross.indicators = cross.fwrd.dat$indicator[cross.fwrd.dat$grps != 4]
  cross.dat = data.frame(cbind(cross.times, cross.indicators)); names(cross.dat) = c("fwrd.time", "indicator")
  dv.dens.est = denby.vardi.estimator(cross.dat); dv.dens.est.func4 = stepfun(dv.dens.est$ts, c(dv.dens.est$gt, 0))
  nonparests[[4]] = function(y) {1 - integrate(dv.dens.est.func4, 0, y, subdivisions=20000)[[1]]}
  
  cross.times = cross.fwrd.dat$fwrd.time[cross.fwrd.dat$grps != 5]; cross.indicators = cross.fwrd.dat$indicator[cross.fwrd.dat$grps != 5]
  cross.dat = data.frame(cbind(cross.times, cross.indicators)); names(cross.dat) = c("fwrd.time", "indicator")
  dv.dens.est = denby.vardi.estimator(cross.dat); dv.dens.est.func5 = stepfun(dv.dens.est$ts, c(dv.dens.est$gt, 0))
  nonparests[[5]] = function(y) {1 - integrate(dv.dens.est.func5, 0, y, subdivisions=20000)[[1]]}
  
  return(nonparests)
}

### FUNCTION - DETERMINE FORWARD SURVIVAL FUNCTION UNDER LIST OF NON-PARAMETRIC DENBY-VARDI ESTIMATORS WITH CORRECTION ###
### INPUTS: cross.fwrd.dat - 5-FOLD FORWARD RECURRENCE TIME DATA ###
####################################################################

fwrd.surv.est.nonpar.wcorr = function(cross.fwrd.dat) {
  nonparests = list()
  
  cross.times = cross.fwrd.dat$fwrd.time[cross.fwrd.dat$grps != 1]; cross.indicators = cross.fwrd.dat$indicator[cross.fwrd.dat$grps != 1]	# Determine times and indicators for subjects not in cross val group 1
  cross.dat = data.frame(cbind(cross.times, cross.indicators)); names(cross.dat) = c("fwrd.time", "indicator")					# Format data for subjects no in cross val group 1 as data frame
  dv.dens.est = denby.vardi.estimator(cross.dat)
  dv.dens.est.wcorr = fwrddens.db.estimator.wcorr(dv.dens.est, 0.1)
  dv.dens.est.func1 = stepfun(dv.dens.est.wcorr$ts, c(dv.dens.est.wcorr$gt, 0))					# Estimate the corrected forward recurrence time density function
  nonparests[[1]] = function(y) {1 - integrate(dv.dens.est.func1, 0, y, subdivisions=20000)[[1]]}											# Determine survival function for forward recurrence times
  
  cross.times = cross.fwrd.dat$fwrd.time[cross.fwrd.dat$grps != 2]; cross.indicators = cross.fwrd.dat$indicator[cross.fwrd.dat$grps != 2]
  cross.dat = data.frame(cbind(cross.times, cross.indicators)); names(cross.dat) = c("fwrd.time", "indicator")
  dv.dens.est = denby.vardi.estimator(cross.dat)
  dv.dens.est.wcorr = fwrddens.db.estimator.wcorr(dv.dens.est, 0.1)
  dv.dens.est.func2 = stepfun(dv.dens.est.wcorr$ts, c(dv.dens.est.wcorr$gt, 0))
  nonparests[[2]] = function(y) {1 - integrate(dv.dens.est.func2, 0, y, subdivisions=20000)[[1]]}
  
  cross.times = cross.fwrd.dat$fwrd.time[cross.fwrd.dat$grps != 3]; cross.indicators = cross.fwrd.dat$indicator[cross.fwrd.dat$grps != 3]
  cross.dat = data.frame(cbind(cross.times, cross.indicators)); names(cross.dat) = c("fwrd.time", "indicator")
  dv.dens.est = denby.vardi.estimator(cross.dat)
  dv.dens.est.wcorr = fwrddens.db.estimator.wcorr(dv.dens.est, 0.1)
  dv.dens.est.func3 = stepfun(dv.dens.est.wcorr$ts, c(dv.dens.est.wcorr$gt, 0))
  nonparests[[3]] = function(y) {1 - integrate(dv.dens.est.func3, 0, y, subdivisions=20000)[[1]]}
  
  cross.times = cross.fwrd.dat$fwrd.time[cross.fwrd.dat$grps != 4]; cross.indicators = cross.fwrd.dat$indicator[cross.fwrd.dat$grps != 4]
  cross.dat = data.frame(cbind(cross.times, cross.indicators)); names(cross.dat) = c("fwrd.time", "indicator")
  dv.dens.est = denby.vardi.estimator(cross.dat)
  dv.dens.est.wcorr = fwrddens.db.estimator.wcorr(dv.dens.est, 0.1)
  dv.dens.est.func4 = stepfun(dv.dens.est.wcorr$ts, c(dv.dens.est.wcorr$gt, 0))
  nonparests[[4]] = function(y) {1 - integrate(dv.dens.est.func4, 0, y, subdivisions=20000)[[1]]}
  
  cross.times = cross.fwrd.dat$fwrd.time[cross.fwrd.dat$grps != 5]; cross.indicators = cross.fwrd.dat$indicator[cross.fwrd.dat$grps != 5]
  cross.dat = data.frame(cbind(cross.times, cross.indicators)); names(cross.dat) = c("fwrd.time", "indicator")
  dv.dens.est = denby.vardi.estimator(cross.dat)
  dv.dens.est.wcorr = fwrddens.db.estimator.wcorr(dv.dens.est, 0.1)
  dv.dens.est.func5 = stepfun(dv.dens.est.wcorr$ts, c(dv.dens.est.wcorr$gt, 0))
  nonparests[[5]] = function(y) {1 - integrate(dv.dens.est.func5, 0, y, subdivisions=20000)[[1]]}
  
  return(nonparests)
}

##################################
### STACKING WEIGHT ESTIMATION ###
##################################

### FUNCTION - DATA SET CROSS VALIDATION FIVE PARTITIONS CODE ###
### INPUTS: fwrd.dat = FORWARD RECURRENCE TIME DATA GENERATED FROM 'fwrd.c.simulate' FUNCTION ###
##################################################################################################

cross.val.part = function(fwrd.dat) {						# fwrd.dat = forward recurrence time data
  times = fwrd.dat$fwrd.time
  
  aL <- format(round(length(times) / 5, 1), nsmall = 1)			# Determine if fwrd.dat length is divisible by 5		
  aR <- as.numeric(substr(aL, nchar(aL), nchar(aL)))
  
  if (aR != 0){									# If length is not divisible by 5, add on to the end
    ind <- c(rep(1:5, floor(length(times) / 5)), 1:{aR / 2})
  }
  if (aR == 0){									# If length divisible by 5, proceed normally
    ind <- rep(1:5, floor(length(times) / 5))
  }
  grps <- sample(ind, length(ind), replace=FALSE)				# Randomly select elements from the groupings
  
  new.dat = cbind(fwrd.dat, grps)
  new.dat = new.dat[order(new.dat$fwrd.time),]
  return(new.dat)
}

### FUNCTION - PARAMETRIC WEIBULL ESTIMATION ON CROSS VALIDATION DATA SETS ###
### INPUTS: cross.fwrd.dat = 5-FOLD FORWARD RECURRENCE TIME DATA ###
####################################################################

cross.val.weibpar = function(cross.fwrd.dat, start.pt) {							# cross.fwrd.dat = partitioned forward recurrence time data, start.pt = optimization starting point
  ests = list()											# Set list to hold parameter estimates from underlying Weibull distribution
  for (k in 1:5) {
    cross.times = cross.fwrd.dat$fwrd.time[cross.fwrd.dat$grps != k]		# Select only times/indicators not in particular cross-val set
    cross.indicators = cross.fwrd.dat$indicator[cross.fwrd.dat$grps != k]
    
    cross.dat = data.frame(cbind(cross.times, cross.indicators))		# Format cross validated data set for optimizations
    names(cross.dat) = c("fwrd.time", "indicator")		
    
	ests[[k]] = solnp(c(start.pt[1],start.pt[2]), fun=fwrd.likelihood.weib, fwrd.dat=cross.dat, LB=c(0,0), UB=c(Inf,Inf), control=list(trace=0))$pars
  }
  mods = list( ests[[1]], ests[[2]], ests[[3]], ests[[4]], ests[[5]] )		# Set list to hold parametric Weibull survival function parameter estimates
  
  return(mods)
}

### FUNCTION - PARAMETRIC EXPONENTIAL ESTIMATION ON CROSS VALIDATION DATA SETS ###
### INPUTS: cross.fwrd.dat = 5-FOLD FORWARD RECURRENCE TIME DATA ###
####################################################################

cross.val.exppar = function(cross.fwrd.dat, start.pt) { 							# cross.fwrd.dat = partitioned forward recurrence time data, start.pt = optimization starting point
  ests = list()											# Set list to hold parameter estimates from underlying Exponential distribution
  for (k in 1:5) {
    cross.times = cross.fwrd.dat$fwrd.time[cross.fwrd.dat$grps != k]		# Select only times/indicators not in particular cross-val set
    cross.indicators = cross.fwrd.dat$indicator[cross.fwrd.dat$grps != k]
    
    cross.dat = data.frame(cbind(cross.times, cross.indicators))		# Format cross validated data set for optimizations
    names(cross.dat) = c("fwrd.time", "indicator")		
    
    ests[[k]] = optim(start.pt, fwrd.likelihood.exp, fwrd.dat = cross.dat, method="Brent", lower=0.0001, upper=10000)$par	# Find the optimum parameter values by maximum likelihood estimation
  }
  
  mods = list( ests[[1]], ests[[2]], ests[[3]], ests[[4]], ests[[5]] )		# Set list to hold parametric Exponential survival function parameter estimates
  
  return(mods)
}

### FUNCTION - PARAMETRIC LOG-LOGISTIC ESTIMATION ON CROSS VALIDATION DATA SETS ###
### INPUTS: cross.fwrd.dat = 5-FOLD FORWARD RECURRENCE TIME DATA ###
####################################################################

cross.val.loglogispar = function(cross.fwrd.dat, start.pt) { 						# cross.fwrd.dat = partitioned forward recurrence time data, start.pt = optimization starting point
  ests = list()											# Set list to hold parameter estimates from underlying Log-Logistic distribution
  for (k in 1:5) {
    cross.times = cross.fwrd.dat$fwrd.time[cross.fwrd.dat$grps != k]		# Select only times/indicators not in particular cross-val set
    cross.indicators = cross.fwrd.dat$indicator[cross.fwrd.dat$grps != k]
    
    cross.dat = data.frame(cbind(cross.times, cross.indicators))		# Format cross validated data set for optimizations
    names(cross.dat) = c("fwrd.time", "indicator")		
    
	  ests[[k]] = solnp(c(start.pt[1], start.pt[2]), fun=fwrd.likelihood.loglogis, fwrd.dat=cross.dat, LB=c(0,0), UB=c(Inf,Inf), control=list(trace=0))$pars
  }
  
  mods = list( ests[[1]], ests[[2]], ests[[3]], ests[[4]], ests[[5]] )		# Set list to hold parametric Log-Logis survival function parameter estimates
  
  return(mods)
}

### FUNCTION - PARAMETRIC LOG-NORMAL ESTIMATION ON CROSS VALIDATION DATA SETS ###
### INPUTS: cross.fwrd.dat = 5-FOLD FORWARD RECURRENCE TIME DATA ###
####################################################################

cross.val.lognormpar = function(cross.fwrd.dat, start.pt) { 							# cross.fwrd.dat = partitioned forward recurrence time data, start.pt = optimization starting point
  ests = list()											# Set list to hold parameter estimates from underlying Log-Normal distribution
  for (k in 1:5) {
    cross.times = cross.fwrd.dat$fwrd.time[cross.fwrd.dat$grps != k]		# Select only times/indicators not in particular cross-val set
    cross.indicators = cross.fwrd.dat$indicator[cross.fwrd.dat$grps != k]
    
    cross.dat = data.frame(cbind(cross.times, cross.indicators))		# Format cross validated data set for optimizations
    names(cross.dat) = c("fwrd.time", "indicator")		
    
	  ests[[k]] = solnp(c(start.pt[1], start.pt[2]), fun=fwrd.likelihood.lognorm, fwrd.dat=cross.dat, LB=c(-Inf,0), UB=c(Inf,Inf), control=list(trace=0))$pars
  }
  
  mods = list( ests[[1]], ests[[2]], ests[[3]], ests[[4]], ests[[5]] )		# Set list to hold parametric Log-Normal survival function parameter estimates
  
  return(mods)
}

### FUNCTION - PARAMETRIC GAMMA ESTIMATION ON CROSS VALIDATION DATA SETS ###
### INPUTS: cross.fwrd.dat = 5-FOLD FORWARD RECURRENCE TIME DATA ###
####################################################################

cross.val.gammapar = function(cross.fwrd.dat, start.pt) { 							# cross.fwrd.dat = partitioned forward recurrence time data, start.pt = optimization starting point
  ests = list()											# Set list to hold parameter estimates from underlying Gamma distribution
  for (k in 1:5) {
    cross.times = cross.fwrd.dat$fwrd.time[cross.fwrd.dat$grps != k]		# Select only times/indicators not in particular cross-val set
    cross.indicators = cross.fwrd.dat$indicator[cross.fwrd.dat$grps != k]
    
    cross.dat = data.frame(cbind(cross.times, cross.indicators))		# Format cross validated data set for optimizations
    names(cross.dat) = c("fwrd.time", "indicator")		
    
	  ests[[k]] = solnp(c(start.pt[1], start.pt[2]), fun=fwrd.likelihood.gamma, fwrd.dat=cross.dat, LB=c(0,0), UB=c(Inf, Inf), control=list(trace=0))$pars
  }
  
  mods = list( ests[[1]], ests[[2]], ests[[3]], ests[[4]], ests[[5]] )		# Set list to hold parametric Gamma survival function parameter estimates
  
  return(mods)
}

### FUNCTION - CALCULATION OF BRIER SCORE WEIGHTS AND INDICATOR FOR RIGHT-CENSORED FAILURE TIME DATA at a fixed time t ###
### INPUTS: cross.fwrd.dat = CROSS VALIDATED FWRD RECURRENCE TIME DATA SET FROM FUNCTION 'cross.val.part' ###
###         surv.lst = cross validated list of survival estimator functions, t = time to evaluate Brier Score ###
#################################################################################################################

bs.dat.t <- function(cross.fwrd.dat, surv.lst, t) {
  
  ys = cross.fwrd.dat$fwrd.time; ds = cross.fwrd.dat$indicator
  
  Zi <- 1 * {ys > t}														# Response in the weighted LS problem
  Di <- 1 * {{ds == 1} | {ys >= t}}
  
  modG <- survfit(Surv(ys, I(1-ds)) ~ 1, type = "kaplan-meier")							# Adjusted Delta Function at time point t
  
  tmpSurv <- rep(modG$surv, modG$n.event + modG$n.censor)								# Compute censoring survival at each observed time point (allowing for possible ties)
  
  Gc <- unlist(sapply(1:length(ys), function(x){                                                    	# Define function to evaluate censoring survival at each time point relative to t
    if(mean(ys <= t) != 1){ tmp1 <- {ys[x] <= t} * tmpSurv[x] + {ys[x] > t} * tmpSurv[ys > t][1] }  	# Calculate censoring survival for observations occurring prior to time t
    if(mean(ys <= t) == 1){ tmp1 <- tmpSurv[x] }                                                    	# Calculate censoring survival for observations occurring after time t
    return(tmp1) }))
  
  Wi <- Di / Gc			                                                      			# Compute weights for the weighted LS problem
  
  booRemove <- ! Wi %in% c(0, NaN, Inf)                                   					# Remove any observations with weight 0 or infinity...
  
  times = ys[booRemove==TRUE]; times[times > t] = t; cv.grps = cross.fwrd.dat$grps[booRemove==TRUE]	# Determine the values to optimize over relative to 't' and their cross validated group
  
  cv.surv.ests = rep(0, length(times))											# Set holder for survival estimates based on cv groups
  for (i in 1:length(cv.surv.ests)) {
    dat = data.frame(cbind(times, cv.grps))										# Format variables required to evaluate survival 
    names(dat) = c("ys", "cv.grps")
    cv.surv.ests[i] = surv.lst[[dat$cv.grps[i]]](t)							# Evaluate survival for cv.grps at element i
  }
  
  rslt <- cbind(W = Wi[booRemove], Z = Zi[booRemove], T = times, S = cv.surv.ests)				# Retain weights, responses, times and survival esitmates
  rslt = data.frame(rslt); names(rslt) = c("weight", "Zind", "tsubr", "Stsubr")
  
  return(rslt)
}

### FUNCTION - CALCULATION OF DATA OVER MULTIPLE EVALUATION POINTS FOR 0 < m <= 5 MODELS ###
### INPUTS: cross.fwrd.dat = CROSS VALIDATED FORWARD RECURRENCE TIME DATA ###
###		lst.surv.lst = LIST OF LISTS OF CROSS VALIDATED SURVIVAL ESTIMATE FUNCTIONS, m = NUMBER OF MODELS TO INCLUDE IN STACK ###
#####################################################################################################################################

alpha.determ.mult <- function(cross.fwrd.dat, lst.surv.lst, max.t, m) {											# cross.fwrd.dat = partitioned fwrd rec dat, lst.surv.lst = list of survival estimate functions, m = number of models to include in stack
  
  min.t = mean(c(0, cross.fwrd.dat$fwrd.time[1]))
  tt = seq(min.t, max.t, length.out = 9)

  optim.dat1 = NULL; optim.dat2 = NULL; optim.dat3 = NULL; optim.dat4 = NULL; optim.dat5 = NULL						# set holders for the five models being considered
  
  for (i in 1:length(tt)) {																# Iterate through all times
    for (j in 1:length(lst.surv.lst)) {															# Iterate through all models
      brier.single = bs.dat.t(cross.fwrd.dat, lst.surv.lst[[j]], tt[i])									# Calculate estimates for particular time using particular model
      b.s.weight = brier.single$weight; b.s.Zind = brier.single$Zind; b.s.surv = brier.single$Stsubr				# Retrieve optimization quantities
      if (j == 1) {										
        optim.dat1 = rbind(optim.dat1, cbind(b.s.weight, b.s.Zind, b.s.surv))							# If model 1, add to optim.dat1
      }
      else if (j == 2) {
        optim.dat2 = rbind(optim.dat2, cbind(b.s.weight, b.s.Zind, b.s.surv))							# If model 2, add to optim.dat2
      }
      else if (j == 3) {
        optim.dat3 = rbind(optim.dat3, cbind(b.s.weight, b.s.Zind, b.s.surv))							# If model 3, add to optim.dat3
      }
      else if (j == 4) {
        optim.dat4 = rbind(optim.dat4, cbind(b.s.weight, b.s.Zind, b.s.surv))							# If model 4, add to optim.dat3
      }
      else if (j == 5) {
        optim.dat5 = rbind(optim.dat5, cbind(b.s.weight, b.s.Zind, b.s.surv))							# If model 5, add to optim.dat3
      }
    }
  }
  
  opt.dat = cbind(optim.dat1[,1], optim.dat1[,2], optim.dat1[,3], optim.dat2[,3], optim.dat3[,3], optim.dat4[,3], optim.dat5[,3])						# Bind all the optimization quantities together
  
  fr1 = function(x){ sum(opt.dat[,1] * (opt.dat[,2] - opt.dat[, 3:ncol(opt.dat)] %*% t(t(x))) ^ 2) }			
    
  sm1 <- function(x){																		# Set summation constraint
    fnl <- sum(x)
    fnl
  }
    
  stck1 <-solnp(rep(1/m,m), fun=fr1, eqfun = sm1, eqB = 1, LB=rep(0,m),UB=rep(1,m),control=list(trace=0))$pars
  
  return(stck1)
}

#####################
### BOOTSTRAPPING ###
#####################

### FUNCTION - GENERATE RANDOM DRAWS FROM A WEIBULL FORWARD RECURRENCE TIME DENSITY FUNCTION THROUGH METROPOLIS HASTINGS ALGORITHM ###
### INPUTS: fpar = FAILURE TIME WEIBULL c(SHAPE, SCALE), size = NUMBER OF DRAWS FROM DISTRIBUTION ###
#####################################################################################################

weib.fwrd.fail.sample.generator = function(fpar, size) {					# fpar = (shp, scl), size = sample size
  fwrd.fail.times = rep(0, size)								# Set placeholder for sampled values
  
  fwrd.fail.dens = function(x) {								# Calculate the density of the forward failure time density
    a = fpar[1]; b = fpar[2]									# a = shape, b = scale
    (exp(-(x/b)^a))/(b*gamma(1 + (1/a)))							# f = S / mu
  }
  
  samp.size = 1											# Initialize sample size counter
  old.point = 0.2											# Initialize first sample point 
  while (samp.size <= size) {										# Iterate until convergence
    new.point = abs(rnorm(1, mean=old.point, sd = 1))					# Generate new sample point
    accept.rat = fwrd.fail.dens(new.point)/fwrd.fail.dens(old.point)			# Calculate point-based acceptance ratio
    check.rat = runif(1, 0, 1)									# Calculate uniform random acceptance ratio
    if (check.rat <= accept.rat) {									# If pass
      fwrd.fail.times[samp.size] = new.point							# Save newly sampled point
      samp.size = samp.size + 1									# Increase counter
      old.point = new.point										# Set old point as the new point
    }
    else if (check.rat > accept.rat) {									# If reject
      fwrd.fail.times[samp.size] = old.point							# Save old point 
      samp.size = samp.size + 1									# Increase counter
    }
  }
  
  return(fwrd.fail.times)
}

### FUNCTION - GENERATE RANDOM DRAW FROM AN EXPONENTIAL FORWARD RECURRENCE TIME DENSITY FUNCTION THROUGH METROPOLIS HASTINGS ALGORITHM ###
### INPUTS: fpar = FAILURE TIME EXPONENTIAL RATE, size = NUMBER OF DRAWS FROM DISTRIBUTION ###
#####################################################################################################

exp.fwrd.fail.sample.generator = function(fpar, size) {					# fpar = rate, size = sample size
  fwrd.fail.times = rep(0, size)								# Set placeholder for sampled values
  
  fwrd.fail.dens = function(x) {								# Calculate the density of the forward failure time density
    fpar*exp(-fpar*x)										# f = S / mu
  }
  
  samp.size = 1											# Initialize sample size counter
  old.point = 0.2											# Initialize first sample point 
  while (samp.size <= size) {										# Iterate until convergence
    new.point = abs(rnorm(1, mean=old.point, sd = 1))					# Generate new sample point
    accept.rat = fwrd.fail.dens(new.point)/fwrd.fail.dens(old.point)			# Calculate point-based acceptance ratio
    check.rat = runif(1, 0, 1)									# Calculate uniform random acceptance ratio
    if (check.rat <= accept.rat) {									# If pass
      fwrd.fail.times[samp.size] = new.point							# Save newly sampled point
      samp.size = samp.size + 1									# Increase counter
      old.point = new.point										# Set old point as the new point
    }
    else if (check.rat > accept.rat) {									# If reject
      fwrd.fail.times[samp.size] = old.point							# Save old point 
      samp.size = samp.size + 1									# Increase counter
    }
  }
  
  return(fwrd.fail.times)
}

### FUNCTION - GENERATE RANDOM DRAW FROM A LOG-LOGISTIC FORWARD RECURRENCE TIME DENSITY FUNCTION THROUGH METROPOLIS HASTINGS ALGORITHM ###
### INPUTS: fpar = FAILURE TIME LOG-LOGISTIC c(SHAPE, SCALE), size = NUMBER OF DRAWS FROM DISTRIBUTION ###
##########################################################################################################

loglogis.fwrd.fail.sample.generator = function(fpar, size) {				# fpar = (shape, scale), size = sample size
  fwrd.fail.times = rep(0, size)								# Set placeholder for sampled values
  
  fwrd.fail.dens = function(x) {								# Calculate the density of the forward failure time density
    a = fpar[1]; b = fpar[2]								# a = shape, b = scale
    (1 - (1/(1 + (x/b)^(-a)))) / ((b*pi/a)/(sin(pi/a)))				# f = S / mu
  }
  
  samp.size = 1											# Initialize sample size counter
  old.point = 0.2											# Initialize first sample point 
  while (samp.size <= size) {										# Iterate until convergence
    new.point = abs(rnorm(1, mean=old.point, sd = 1))					# Generate new sample point
    accept.rat = fwrd.fail.dens(new.point)/fwrd.fail.dens(old.point)			# Calculate point-based acceptance ratio
    check.rat = runif(1, 0, 1)									# Calculate uniform random acceptance ratio
    if (check.rat <= accept.rat) {									# If pass
      fwrd.fail.times[samp.size] = new.point							# Save newly sampled point
      samp.size = samp.size + 1									# Increase counter
      old.point = new.point										# Set old point as the new point
    }
    else if (check.rat > accept.rat) {									# If reject
      fwrd.fail.times[samp.size] = old.point							# Save old point 
      samp.size = samp.size + 1									# Increase counter
    }
  }
  
  return(fwrd.fail.times)
}

### FUNCTION - GENERATE RANDOM DRAW FROM A LOG-NORMAL FORWARD RECURRENCE TIME DENSITY FUNCTION THROUGH METROPOLIS HASTINGS ALGORITHM ###
### INPUTS: fpar = FAILURE TIME LOG-NORMAL c(mu, sigma), size = NUMBER OF DRAWS FROM DISTRIBUTION ###
#####################################################################################################

lognorm.fwrd.fail.sample.generator = function(fpar, size) {				# fpar = (mu, sigma), size = sample size
  fwrd.fail.times = rep(0, size)								# Set placeholder for sampled values
  
  fwrd.fail.dens = function(x) {								# Calculate the density of the forward failure time density
    a = param[1]; b = param[2]								# a = scale, b = shape
    (1/2 - (1/2)*erf((log(x) - a)/(sqrt(2)*b)))/(exp(a + (b^2)/2))		# f = S / mu
  }
  
  samp.size = 1											# Initialize sample size counter
  old.point = 0.2											# Initialize first sample point 
  while (samp.size <= size) {										# Iterate until convergence
    new.point = abs(rnorm(1, mean=old.point, sd = 1))					# Generate new sample point
    accept.rat = fwrd.fail.dens(new.point)/fwrd.fail.dens(old.point)			# Calculate point-based acceptance ratio
    check.rat = runif(1, 0, 1)									# Calculate uniform random acceptance ratio
    if (check.rat <= accept.rat) {									# If pass
      fwrd.fail.times[samp.size] = new.point							# Save newly sampled point
      samp.size = samp.size + 1									# Increase counter
      old.point = new.point										# Set old point as the new point
    }
    else if (check.rat > accept.rat) {									# If reject
      fwrd.fail.times[samp.size] = old.point							# Save old point 
      samp.size = samp.size + 1									# Increase counter
    }
  }
  
  return(fwrd.fail.times)
}

### FUNCTION - GENERATE RANDOM DRAW FROM A GAMMA FORWARD RECURRENCE TIME DENSITY FUNCTION THROUGH METROPOLIS HASTINGS ALGORITHM ###
### INPUTS: fpar = FAILURE TIME GAMMA c(SHAPE, SCALE), size = NUMBER OF DRAWS FROM DISTRIBUTION ###
##########################################################################################################

gamma.fwrd.fail.sample.generator = function(fpar, size) {				# fpar = (shape, scale), size = sample size
  fwrd.fail.times = rep(0, size)								# Set placeholder for sampled values
  
  fwrd.fail.dens = function(x) {								# Calculate the density of the forward failure time density
    a = fpar[1]; b = fpar[2]								# a = shape, b = scale
    (1 - pgamma(x, shape=a, scale=b)) / (a*b)				# f = S / mu
  }
  
  samp.size = 1											# Initialize sample size counter
  old.point = 0.2											# Initialize first sample point 
  while (samp.size <= size) {										# Iterate until convergence
    new.point = abs(rnorm(1, mean=old.point, sd = 5))					# Generate new sample point
    accept.rat = fwrd.fail.dens(new.point)/fwrd.fail.dens(old.point)			# Calculate point-based acceptance ratio
    check.rat = runif(1, 0, 1)									# Calculate uniform random acceptance ratio
    if (check.rat <= accept.rat) {									# If pass
      fwrd.fail.times[samp.size] = new.point							# Save newly sampled point
      samp.size = samp.size + 1									# Increase counter
      old.point = new.point										# Set old point as the new point
    }
    else if (check.rat > accept.rat) {									# If reject
      fwrd.fail.times[samp.size] = old.point							# Save old point 
      samp.size = samp.size + 1									# Increase counter
    }
  }
  
  return(fwrd.fail.times)
}

### FUNCTION - GENERATE BOOTSTRAPPED SAMPLE FROM SOME PARAMETRIC MODEL USING FORWARD RECURRENCE TIME DATA ###
### INPUTS: fwrd.dat = FORWARD RECURRENCE TIME DATA, fwrd.fail.times = RANDOM SAMPLE FROM FITTED FORWARD RECURRENCE TIME DENSITY, boot.size = SIZE OF BOOTSTRAP SAMPLE, boot.num = NUMBER OF BOOTSTRAP SAMPLES ###
##################################################################################################################################################################################################################

param.bootstrap.generator = function(fwrd.dat, fwrd.fail.times, boot.size, boot.num) {	# Input fwrd rec time data, random sample of fwrd failure times, the size of bootstrap sample, the number of bootstrap samples
  boot.samples = list()											# Set empty list to store bootstrap samples
  
  fwrd.cens.est = survfit(Surv(fwrd.dat$fwrd.time, 1-fwrd.dat$indicator)~1)				# Estimate fwrd censoring time survival function
  fwrd.cens.surv = fwrd.cens.est$surv; fwrd.cens.times = fwrd.cens.est$time				# Determine survival estimates at each time point
  if (fwrd.cens.surv[length(fwrd.cens.surv)] != 0) {								# If Kaplan-Meier curve not defined
    fwrd.cens.surv = c(fwrd.cens.surv, 0)									# Force Kaplan-Meier curve to go to 0
    fwrd.cens.times = c(fwrd.cens.times, fwrd.cens.times[length(fwrd.cens.times)] + 10^(-3))	# Set "extra" time just to the right of final time
  }
  probs = rev(diff(rev(c(1, fwrd.cens.surv))))									# Determine probability masses at each time point
  for (j in 1:boot.num) {													# Iterate through number of bootstrap samples
    fail.times = sample(fwrd.fail.times, size = boot.size, replace=TRUE)					# Sample a bootstrapped sample of forward recurrence failure times
    cens.times = sample(fwrd.cens.times, size = boot.size, replace=TRUE, prob = probs)			# Sample a bootstrapped sample of forward recurrence censoring times
    obs.times = pmin(fail.times, cens.times)										# Only retain the minimum of the failure/censoring time pairs
    indicator = 1*(obs.times==fail.times)										# Retain whether the minimum was a failure or censoring time
    boot.samples[[j]] = cbind(obs.times, indicator)									# Save bootstrapped sample
  }
  
  return(boot.samples)
}


### FUNCTION - CALCULATION OF BOOTSTRAP SAMPLES FOR NON-PARAMETRIC ESTIMATION USING FORWARD RECURRENCE TIME DATA ###
### INPUTS: fwrd.dat = FORWARD RECURRENCE TIME DATA, boot.size = SIZE OF BOOTSTRAP SAMPLE, boot.num = NUMBER OF BOOTSTRAP SAMPLES ###
#####################################################################################################################################

fwrd.dat.bootstrap.generator.nonpar = function(fwrd.dat, boot.size, boot.num) {	# Input fwrd rec time data, the size of bootstrap sample, the number of bootstrap samples
  boot.samples = list()										# Set empty list to store bootstrap samples
  for (j in 1:boot.num) {									# Iterate through number of bootstrap samples
    obs.samp = sample(1:dim(fwrd.dat)[1], size = boot.size, replace=TRUE)	# Sample with replacement the indices of the observed data
    boot.samples[[j]] = fwrd.dat[obs.samp,]						# Retain obs.time, delta pairs following non-parametric bootstrap methodology of Efron
  }
  boot.samples											# Output bootstrap samples
}

### FUNCTION - CALCULATION OF BOOTSTRAP DENSITY ESTIMATES USING DENBY-VARDI NON-PARAMETRIC ESTIMATION PROCEDURE ###
### INPUTS: boot.samples = BOOTSTRAPPED SAMPLES FROM A SET OF FORWARD RECURRENCE TIME DATA ###
##############################################################################################

fwrd.dat.bootstrap.calculator.nonpar = function(boot.samples) {			# Input list of bootstrap samples
  boot.estimates = list()									# Set empty list to store bootstrap estimates
  for (j in 1:length(boot.samples)) {							# Iterate through number of bootstrap samples
    boot.db.estimate = denby.vardi.estimator(boot.samples[[j]])			# Compute bootstrap density estimate
    boot.estimates[[j]] = surv.db.estimator(boot.db.estimate)			# Compute uncorrected bootstrap survival estimate
  }
  boot.estimates											# Output bootstrap survival estimates
}

### FUNCTION - CALCULATION OF BOOTSTRAP SURVIVAL FUNCTION ESTIMATES USING DENBY-VARDI NON-PARAMETRIC ESTIMATION PROCEDURE WITH CORRECTION AT t=0 ###
### INPUTS: boot.samples = BOOTSTRAPPED SAMPLES FROM A SET OF FORWARD RECURRENCE TIME DATA ###
##############################################################################################

fwrd.dat.bootstrap.calculator.wcorr.nonpar = function(boot.samples) {					# Input list list of bootstrap samples
  boot.estimates = list()											# Set empty list to store bootstrap estimates
  for (j in 1:length(boot.samples)) {									# Iterate through number of bootstrap samples
    boot.db.estimate.wcorr = denby.vardi.estimator(boot.samples[[j]])			# Compute bootstrap density estimate with correction at 0
    boot.estimates[[j]] = surv.db.estimator.wcorr(boot.db.estimate.wcorr, 0.1)	# Compute corrected bootstrap survival estimate
  }
  boot.estimates												# Output corrected bootstrap survival estimates
}
