# Supplementary material for: Stacked survival models for residual lifetime data
Source: BMC Med Res Methodol. 2022 Jan 7;22:10. doi: 10.1186/s12874-021-01496-3 (PMC8742399; doi:10.1186/s12874-021-01496-3)
Supplement: Supplementary file 2 — Additional file 2 Supp2-RSimulationsCode.R [file 12874_2021_1496_MOESM2_ESM.r]

##############################################################################
##############################################################################
### BMC - MEDICAL RESEARCH METHODOLOGY #######################################
### R SIMULATION CODE - STACKED SURVIVAL MODELS FOR RESIDUAL LIFETIME DATA ###
##############################################################################
##############################################################################

##############################
### READ IN FUNCTIONS FILE ###
##############################

source("Supp1-RFunctionsCode.R")

#################################################################################################################################
#################################################################################################################################
#################################################################################################################################
#################################################################################################################################
#################################################################################################################################
#################################################################################################################################
#################################################################################################################################
#################################################################################################################################
#################################################################################################################################
#################################################################################################################################

##################################################################################
### SIMULATIONS SET 1 - UNDERLYING WEIBULL MODEL WITH ADMINISTRATIVE CENSORING ###
##################################################################################

set.seed(2019)

msim = 100; nsim = 125

### Simulation Parameter Quantities under Weibull Model ###
###########################################################

lb.R = 50

shp = 2; scl = 2; lb.admin.cens = 2.35                 # Increasing Hazard 10% Administrative Censoring
#shp = 2; scl = 2; lb.admin.cens = 1.80                 # Increasing Hazard 20% Administrative Censoring
#shp = 2; scl = 2; lb.admin.cens = 1.48			            # Increasing Hazard 30% Administrative Censoring
#shp = 2; scl = 2; lb.admin.cens = 1.20              	  # Increasing Hazard 40% Administrative Censoring

### Data Generation ###
#######################

sim.datasets = list()
for (i in 1:msim) {
  sim.datasets[[i]] = fwrd.const.simulate(nsim, c(shp, scl), lb.admin.cens, lb.R)
}

### Individual Model Estimates ###
##################################

pb = txtProgressBar(min = 1, max = msim, initial = 0) 
dv.surv.estimates = list()
for (i in 1:msim) {
  dv = denby.vardi.estimator(sim.datasets[[i]])
  dv.surv.estimates[[i]] = surv.db.estimator.wcorr(dv, 0.1)
  setTxtProgressBar(pb,i)
}

pb = txtProgressBar(min = 1, max = msim, initial = 0) 
weib.surv.estimates = list()
for (i in 1:msim) {
  weib.surv.estimates[[i]] = solnp(c(2, 2), fun=fwrd.likelihood.weib, fwrd.dat=sim.datasets[[i]], LB=c(0,0), UB=c(Inf,Inf), control=list(trace=0))$pars
  setTxtProgressBar(pb,i)
}

pb = txtProgressBar(min = 1, max = msim, initial = 0) 
loglogis.surv.estimates = list()
for (i in 1:msim) {
  loglogis.surv.estimates[[i]] = solnp(c(2, 2), fun=fwrd.likelihood.loglogis, fwrd.dat=sim.datasets[[i]], LB=c(0,0), UB=c(Inf,Inf), control=list(trace=0))$pars
  setTxtProgressBar(pb,i)
}

pb = txtProgressBar(min = 1, max = msim, initial = 0) 
lognorm.surv.estimates = list()
for (i in 1:msim) {
  lognorm.surv.estimates[[i]] = solnp(c(2, 2), fun=fwrd.likelihood.lognorm, fwrd.dat=sim.datasets[[i]], LB=c(-Inf,0), UB=c(Inf,Inf), control=list(trace=0))$pars #(3,5)
  setTxtProgressBar(pb,i)
}

pb = txtProgressBar(min = 1, max = msim, initial = 0) 
gamma.surv.estimates = list()
for (i in 1:msim) {
  gamma.surv.estimates[[i]] = solnp(c(5, 5), fun=fwrd.likelihood.gamma, fwrd.dat=sim.datasets[[i]], LB=c(0,0), UB=c(Inf,Inf), control=list(trace=0))$pars
  setTxtProgressBar(pb,i)
}

### Individual Model MSEs ###
#############################

dv.surv.MSE = rep(0, msim); weib.surv.MSE = rep(0, msim); loglogis.surv.MSE = rep(0, msim)
lognorm.surv.MSE = rep(0, msim); gamma.surv.MSE = rep(0, msim)
MSE.times = seq(0,50,by=0.1) 
for (i in 1:msim) {
  truth = 1-pweibull(MSE.times, shp, scl)
  
  dv.func = stepfun(dv.surv.estimates[[i]]$surv.times, c(dv.surv.estimates[[i]]$surv.vals.corr,0))
  dv.surv.MSE[i] = sum((MSE.times[2]-MSE.times[1])*(dv.func(MSE.times)-truth)^2)
  
  weib.est = 1 - pweibull(MSE.times, weib.surv.estimates[[i]][1], weib.surv.estimates[[i]][2])
  weib.surv.MSE[i] = sum((MSE.times[2]-MSE.times[1])*(weib.est - truth)^2)
  
  loglogis.est = 1 - pllogis(MSE.times, shape=loglogis.surv.estimates[[i]][1], scale=loglogis.surv.estimates[[i]][2])
  loglogis.surv.MSE[i] = sum((MSE.times[2]-MSE.times[1])*(loglogis.est - truth)^2)
  
  lognorm.est = 1 - plnorm(MSE.times, lognorm.surv.estimates[[i]][1], lognorm.surv.estimates[[i]][2])
  lognorm.surv.MSE[i] = sum((MSE.times[2]-MSE.times[1])*(lognorm.est - truth)^2)
  
  gamma.est = 1 - pgamma(MSE.times, shape=gamma.surv.estimates[[i]][1], scale=gamma.surv.estimates[[i]][2])
  gamma.surv.MSE[i] = sum((MSE.times[2] - MSE.times[1])*(gamma.est - truth)^2) 
}

mean(dv.surv.MSE); var(dv.surv.MSE)
mean(weib.surv.MSE); var(weib.surv.MSE)
mean(loglogis.surv.MSE); var(loglogis.surv.MSE)
mean(lognorm.surv.MSE); var(lognorm.surv.MSE)
mean(gamma.surv.MSE); var(gamma.surv.MSE)

### Cross Validated Model Estimates ###
#######################################

pb = txtProgressBar(min = 1, max = msim, initial = 0) 
cross.val.sim.datasets = list()
for (i in 1:msim) {
	cross.val.sim.datasets[[i]] = cross.val.part(sim.datasets[[i]])
	setTxtProgressBar(pb,i)
}

pb = txtProgressBar(min = 1, max = msim, initial = 0)
cross.val.dv.surv.estimates = list()
for (i in 1:msim) {
	cross.val.dv.surv.estimates[[i]] = fwrd.surv.est.nonpar.wcorr(cross.val.sim.datasets[[i]])
	setTxtProgressBar(pb,i)
}

pb = txtProgressBar(min = 1, max = msim, initial = 0)
cross.val.weib.surv.param.estimates = list()
for (i in 1:msim) {
	cross.val.weib.surv.param.estimates[[i]] = cross.val.weibpar(cross.val.sim.datasets[[i]], c(2, 2)) #(1, 1) for Weib(0.75, 3)
	setTxtProgressBar(pb,i)
}

pb = txtProgressBar(min = 1, max = msim, initial = 0)
cross.val.loglogis.surv.param.estimates = list()
for (i in 1:msim) {
	cross.val.loglogis.surv.param.estimates[[i]] = cross.val.loglogispar(cross.val.sim.datasets[[i]], c(5, 5))
	setTxtProgressBar(pb,i)
}

pb = txtProgressBar(min = 1, max = msim, initial = 0)
cross.val.lognorm.surv.param.estimates = list()
for (i in 1:msim) {
	cross.val.lognorm.surv.param.estimates[[i]] = cross.val.lognormpar(cross.val.sim.datasets[[i]], c(2, 2)) #(3,5)
	setTxtProgressBar(pb,i)
}

pb = txtProgressBar(min = 1, max = msim, initial = 0)
cross.val.gamma.surv.param.estimates = list()
for (i in 1:msim) {
	cross.val.gamma.surv.param.estimates[[i]] = cross.val.gammapar(cross.val.sim.datasets[[i]], c(5,5))
	setTxtProgressBar(pb,i)
}

### Stacking Weights Estimation ###
###################################

weights.withweib = list(); weights.withoutNPMLE = list(); weights.withoutweib = list()

pb = txtProgressBar(min = 1, max = msim, initial = 0, style=3)
for (i in 1:msim) {
  weights.withweib[[i]] = alpha.determ.mult(cross.val.sim.datasets[[i]], 
                                   list(fwrd.surv.est.nonpar.wcorr(cross.val.sim.datasets[[i]]),
                                        fwrd.surv.est.weib.param(cross.val.weib.surv.param.estimates[[i]]),
                                        fwrd.surv.est.loglogis.param(cross.val.loglogis.surv.param.estimates[[i]]),
                                        fwrd.surv.est.lognorm.param(cross.val.lognorm.surv.param.estimates[[i]]),
                                        fwrd.surv.est.gamma.param(cross.val.gamma.surv.param.estimates[[i]])), 
                                   5, 5) 
  weights.withoutNPMLE[[i]] = alpha.determ.mult(cross.val.sim.datasets[[i]], 
                                                list(fwrd.surv.est.weib.param(cross.val.weib.surv.param.estimates[[i]]),
                                                     fwrd.surv.est.loglogis.param(cross.val.loglogis.surv.param.estimates[[i]]),
                                                     fwrd.surv.est.lognorm.param(cross.val.lognorm.surv.param.estimates[[i]]),
                                                     fwrd.surv.est.gamma.param(cross.val.gamma.surv.param.estimates[[i]])), 
                                                5, 4)
  weights.withoutweib[[i]] = alpha.determ.mult(cross.val.sim.datasets[[i]], 
                                               list(fwrd.surv.est.nonpar.wcorr(cross.val.sim.datasets[[i]]),
                                                    fwrd.surv.est.loglogis.param(cross.val.loglogis.surv.param.estimates[[i]]),
                                                    fwrd.surv.est.lognorm.param(cross.val.lognorm.surv.param.estimates[[i]]),
                                                    fwrd.surv.est.gamma.param(cross.val.gamma.surv.param.estimates[[i]])), 
                                               5, 4) 
  setTxtProgressBar(pb,i)
}

apply(matrix(unlist(weights.withweib), ncol=msim), 1, mean)
apply(matrix(unlist(weights.withoutNPMLE), ncol=msim), 1, mean)
apply(matrix(unlist(weights.withoutweib), ncol=msim), 1, mean)

### Stacking Model MSEs ###
###########################

stacked.withweib.MSE = rep(0, msim)
stacked.withoutNPMLE.MSE = rep(0, msim)
stacked.withoutweib.MSE = rep(0, msim)

MSE.times = seq(0,50,by=0.1) #(0,10) for Weibull(2,2)
for (i in 1:msim) {
  truth = 1-pweibull(MSE.times, shp, scl)
  
  dv.func = stepfun(dv.surv.estimates[[i]]$surv.times, c(dv.surv.estimates[[i]]$surv.vals.corr,0))(MSE.times)
  weib.est = 1 - pweibull(MSE.times, weib.surv.estimates[[i]][1], weib.surv.estimates[[i]][2])
  loglogis.est = 1 - pllogis(MSE.times, shape=loglogis.surv.estimates[[i]][1], scale=loglogis.surv.estimates[[i]][2])
  lognorm.est = 1 - plnorm(MSE.times, lognorm.surv.estimates[[i]][1], lognorm.surv.estimates[[i]][2])
  gamma.est = 1 - pgamma(MSE.times, shape=gamma.surv.estimates[[i]][1], scale=gamma.surv.estimates[[i]][2])
  
  stacked.withweib.est = weights.withweib[[i]]%*%t(cbind(dv.func, weib.est, loglogis.est, lognorm.est, gamma.est))
  stacked.withoutNPMLE.est = weights.withoutNPMLE[[i]]%*%t(cbind(weib.est, loglogis.est, lognorm.est, gamma.est))
  stacked.withoutweib.est = weights.withoutweib[[i]]%*%t(cbind(dv.func, loglogis.est, lognorm.est, gamma.est))
   
  stacked.withweib.MSE[[i]] = sum((MSE.times[2] - MSE.times[1])*(stacked.withweib.est-truth)^2)
  stacked.withoutNPMLE.MSE[[i]] = sum((MSE.times[2] - MSE.times[1])*(stacked.withoutNPMLE.est-truth)^2)
  stacked.withoutweib.MSE[[i]] = sum((MSE.times[2] - MSE.times[1])*(stacked.withoutweib.est-truth)^2)
  
}

mean(stacked.withweib.MSE); var(stacked.withweib.MSE)
mean(stacked.withoutNPMLE.MSE); var(stacked.withoutNPMLE.MSE)
mean(stacked.withoutweib.MSE); var(stacked.withoutweib.MSE)

#################################################################################################################################
#################################################################################################################################
#################################################################################################################################
#################################################################################################################################
#################################################################################################################################
#################################################################################################################################
#################################################################################################################################
#################################################################################################################################
#################################################################################################################################
#################################################################################################################################

##########################################################################
### SIMULATIONS SET 2 - UNDERLYING MIXTURE MODEL WITH RANDOM CENSORING ###
##########################################################################

set.seed(2019)

msim = 100; nsim = 125

### Simulation Parameter Quantities under Mixture Model ###
###########################################################

lb.R = 50

weib.param = c(4, 2)
llogis.param = c(1, 2)
lnorm.param = c(-5.0, 1.0)
gamma.param = c(25, 1)

lb.cens = 0.05  				# 30% Random Exponential Censoring

### Visualization of Underlying Mixture Survival Function ###
#############################################################         

plot(seq(0,50,by=0.01), 0.25*(1-pweibull(seq(0,50,by=0.01), weib.param[1], weib.param[2])) + 0.25*(1-pllogis(seq(0,50,by=0.01), shape=llogis.param[1], scale=llogis.param[2])) +
				0.25*(1-plnorm(seq(0,50,by=0.01), lnorm.param[1], lnorm.param[2])) + 0.25*(1-pgamma(seq(0,50,by=0.01), shape=gamma.param[1], scale=gamma.param[2])), ylab="Density", type="l")


### Data Generation ###
#######################

sim.datasets = list()
for (i in 1:msim) {
  sim.datasets[[i]] = fwrd.mixed.simulate(nsim, weibpar=weib.param, llogispar=llogis.param,lnormpar=lnorm.param, gammapar=gamma.param, cpar=lb.cens, R=lb.R)
}

### Individual Model Estimates ###
##################################

pb = txtProgressBar(min = 1, max = msim, initial = 0) 
dv.surv.estimates = list()
for (i in 1:msim) {
  dv = denby.vardi.estimator(sim.datasets[[i]])
  dv.surv.estimates[[i]] = surv.db.estimator.wcorr(dv, 0.1)
  setTxtProgressBar(pb,i)
}

pb = txtProgressBar(min = 1, max = msim, initial = 0) 
weib.surv.estimates = list()
for (i in 1:msim) {
  weib.surv.estimates[[i]] = solnp(c(0.5, 1), fun=fwrd.likelihood.weib, fwrd.dat=sim.datasets[[i]], LB=c(0,0), UB=c(Inf,Inf), control=list(trace=0))$par 
  setTxtProgressBar(pb,i)
}

pb = txtProgressBar(min = 1, max = msim, initial = 0) 
loglogis.surv.estimates = list()
for (i in 1:msim) {
  loglogis.surv.estimates[[i]] = solnp(c(5, 5), fun=fwrd.likelihood.loglogis, fwrd.dat=sim.datasets[[i]], LB=c(0,0), UB=c(Inf,Inf), control=list(trace=0))$par
  setTxtProgressBar(pb,i)
}

pb = txtProgressBar(min = 1, max = msim, initial = 0) 
lognorm.surv.estimates = list()
for (i in 1:msim) {
  lognorm.surv.estimates[[i]] = solnp(c(2, 2), fun=fwrd.likelihood.lognorm, fwrd.dat=sim.datasets[[i]], LB=c(0,0), UB=c(Inf,Inf), control=list(trace=0))$par
  setTxtProgressBar(pb,i)
}

pb = txtProgressBar(min = 1, max = msim, initial = 0) 
gamma.surv.estimates = list()
for (i in 1:msim) {
  gamma.surv.estimates[[i]] = solnp(c(5, 5), fun=fwrd.likelihood.gamma, fwrd.dat=sim.datasets[[i]], LB=c(0,0), UB=c(Inf,Inf), control=list(trace=0))$par
  setTxtProgressBar(pb,i)
}

### Individual Model MSEs ###
#############################

dv.surv.MSE = rep(0, msim); weib.surv.MSE = rep(0, msim); loglogis.surv.MSE = rep(0, msim)
lognorm.surv.MSE = rep(0, msim); gamma.surv.MSE = rep(0, msim)
MSE.times = seq(0,50,by=0.1) 
for (i in 1:msim) {
  truth = 0.25*(1-pweibull(MSE.times, weib.param[1], weib.param[2])) + 
		0.25*(1-pllogis(MSE.times, shape=llogis.param[1], scale=llogis.param[2])) + 
		0.25*(1-plnorm(MSE.times, lnorm.param[1], lnorm.param[2])) + 
		0.25*(1-pgamma(MSE.times, shape=gamma.param[1], scale=gamma.param[2]))
  
  dv.func = stepfun(dv.surv.estimates[[i]]$surv.times, c(dv.surv.estimates[[i]]$surv.vals,0))
  dv.surv.MSE[i] = sum((MSE.times[2]-MSE.times[1])*(dv.func(MSE.times)-truth)^2)
  
  weib.est = 1 - pweibull(MSE.times, weib.surv.estimates[[i]][1], weib.surv.estimates[[i]][2])
  weib.surv.MSE[i] = sum((MSE.times[2]-MSE.times[1])*(weib.est - truth)^2)
  
  loglogis.est = 1 - pllogis(MSE.times, shape=loglogis.surv.estimates[[i]][1], scale=loglogis.surv.estimates[[i]][2])
  loglogis.surv.MSE[i] = sum((MSE.times[2]-MSE.times[1])*(loglogis.est - truth)^2)
  
  lognorm.est = 1 - plnorm(MSE.times, lognorm.surv.estimates[[i]][1], lognorm.surv.estimates[[i]][2])
  lognorm.surv.MSE[i] = sum((MSE.times[2]-MSE.times[1])*(lognorm.est - truth)^2)
  
  gamma.est = 1 - pgamma(MSE.times, shape=gamma.surv.estimates[[i]][1], scale=gamma.surv.estimates[[i]][2])
  gamma.surv.MSE[i] = sum((MSE.times[2] - MSE.times[1])*(gamma.est - truth)^2) 
}

mean(dv.surv.MSE); var(dv.surv.MSE)
mean(weib.surv.MSE); var(weib.surv.MSE)
mean(loglogis.surv.MSE); var(loglogis.surv.MSE)
mean(lognorm.surv.MSE); var(lognorm.surv.MSE)
mean(gamma.surv.MSE); var(gamma.surv.MSE)

### Cross Validated Model Estimates ###
#######################################

pb = txtProgressBar(min = 1, max = msim, initial = 0) 
cross.val.sim.datasets = list()
for (i in 1:msim) {
	cross.val.sim.datasets[[i]] = cross.val.part(sim.datasets[[i]])
	setTxtProgressBar(pb,i)
}

pb = txtProgressBar(min = 1, max = msim, initial = 0)
cross.val.dv.surv.estimates = list()
for (i in 1:msim) {
	cross.val.dv.surv.estimates[[i]] = fwrd.surv.est.nonpar.wcorr(cross.val.sim.datasets[[i]])
	setTxtProgressBar(pb,i)
}

pb = txtProgressBar(min = 1, max = msim, initial = 0)
cross.val.weib.surv.param.estimates = list()
for (i in 1:msim) {
	cross.val.weib.surv.param.estimates[[i]] = cross.val.weibpar(cross.val.sim.datasets[[i]], c(0.5, 1)) 
	setTxtProgressBar(pb,i)
}

pb = txtProgressBar(min = 1, max = msim, initial = 0)
cross.val.loglogis.surv.param.estimates = list()
for (i in 1:msim) {
	cross.val.loglogis.surv.param.estimates[[i]] = cross.val.loglogispar(cross.val.sim.datasets[[i]], c(5, 5))
	setTxtProgressBar(pb,i)
}

pb = txtProgressBar(min = 1, max = msim, initial = 0)
cross.val.lognorm.surv.param.estimates = list()
for (i in 1:msim) {
	cross.val.lognorm.surv.param.estimates[[i]] = cross.val.lognormpar(cross.val.sim.datasets[[i]], c(2, 2))
	setTxtProgressBar(pb,i)
}

pb = txtProgressBar(min = 1, max = msim, initial = 0)
cross.val.gamma.surv.param.estimates = list()
for (i in 1:msim) {
	cross.val.gamma.surv.param.estimates[[i]] = cross.val.gammapar(cross.val.sim.datasets[[i]], c(5,5))
	setTxtProgressBar(pb,i)
}

### Stacking Weights Estimation ###
###################################

weights.withweib = list(); weights.withoutweib = list(); weights.threemod = list()

pb = txtProgressBar(min = 1, max = msim, initial = 0)
for (i in 1:msim) {
  weights.withweib[[i]] = alpha.determ.mult(cross.val.sim.datasets[[i]], 
                                   list(fwrd.surv.est.nonpar.wcorr(cross.val.sim.datasets[[i]]),
                                        fwrd.surv.est.weib.param(cross.val.weib.surv.param.estimates[[i]]),
                                        fwrd.surv.est.loglogis.param(cross.val.loglogis.surv.param.estimates[[i]]),
                                        fwrd.surv.est.lognorm.param(cross.val.lognorm.surv.param.estimates[[i]]),
                                        fwrd.surv.est.gamma.param(cross.val.gamma.surv.param.estimates[[i]])), 40, 5)

  
  setTxtProgressBar(pb,i)
}

apply(matrix(unlist(weights.withweib), ncol=msim), 1, mean)


### Stacking Model MSEs ###
###########################

stacked.withweib.MSE = rep(0, msim)

MSE.times = seq(0,50,by=0.1) 
for (i in 1:msim) {
    truth = 0.25*(1-pweibull(MSE.times, weib.param[1], weib.param[2])) + 
		0.25*(1-pllogis(MSE.times, shape=llogis.param[1], scale=llogis.param[2])) + 
		0.25*(1-plnorm(MSE.times, lnorm.param[1], lnorm.param[2])) + 
		0.25*(1-pgamma(MSE.times, shape=gamma.param[1], scale=gamma.param[2]))
  
  dv.func = stepfun(dv.surv.estimates[[i]]$surv.times, c(dv.surv.estimates[[i]]$surv.vals.corr,0))(MSE.times)
  weib.est = 1 - pweibull(MSE.times, weib.surv.estimates[[i]][1], weib.surv.estimates[[i]][2])
  loglogis.est = 1 - pllogis(MSE.times, shape=loglogis.surv.estimates[[i]][1], scale=loglogis.surv.estimates[[i]][2])
  lognorm.est = 1 - plnorm(MSE.times, lognorm.surv.estimates[[i]][1], lognorm.surv.estimates[[i]][2])
  gamma.est = 1 - pgamma(MSE.times, shape=gamma.surv.estimates[[i]][1], scale=gamma.surv.estimates[[i]][2])
  
  stacked.withweib.est = weights.withweib[[i]]%*%t(cbind(dv.func, weib.est, loglogis.est, lognorm.est, gamma.est))
  
  stacked.withweib.MSE[[i]] = sum((MSE.times[2] - MSE.times[1])*(stacked.withweib.est-truth)^2)

}

mean(stacked.withweib.MSE); var(stacked.withweib.MSE)

#################################################################################################################################
#################################################################################################################################
#################################################################################################################################
#################################################################################################################################
#################################################################################################################################
#################################################################################################################################
#################################################################################################################################
#################################################################################################################################
#################################################################################################################################
#################################################################################################################################
